# Supplementary material for: Gait quality in prosthesis users is reflected by force-based metrics when learning to walk on a new research-grade powered prosthesis
Source: Front Rehabil Sci. 2024 Feb 2;5:1339856. doi: 10.3389/fresc.2024.1339856 (PMC10869520; doi:10.3389/fresc.2024.1339856)
Supplement: Supplementary file 1 [file Table1.xlsx]

## Sheet: Supp Table 1_HT parameters
Supplemental Table 1. Untuned (Baseline) and Tuned (final) parameter values are noted for each individual subject. Note that matching untuned and tuned values does not necessarily mean that the parameter was not changed during the tuning process, rather that the original value was deemed most appropriate for the participant in the end.
	Untuned (baseline) parameter values							Tuned (final) parameter values
Parameter	Subject 01	Subject 02	Subject 03	Subject 04	Subject 05	Subject 06	Subject 07	Subject 01	Subject 02	Subject 03	Subject 04	Subject 05	Subject 06	Subject 07
MaxDorsi (deg)	-10	-10	-10	-10	-10	-10	-15	-15	-20	-14	-12	-19	-21	-12
MaxPlantar Dorsi (deg)	0	0	0	0	0	0	0	0	0	0	0	3	0	0
MaxPlantar Plantar (deg)	0	0	0	0	0	0	0	3	5	5	4	5	5	5
HorizShift (deg)	0	0	0	0	0	0	0	0	0	0	0	0	0	0
Shape Dorsi	0	0	0	0	0	0	0	0.4	0.6	0.3	0.2	0.3	0.2	-0.5
Shape Plantar	0	0	0	0	0	0	0	-0.2	0.1	0.4	0.4	0.2	0.4	0.4
Max Torque (Nm)	100	100	100	100	100	70	82.5	140	160	110	150	55	75	75
MinTorque Dorsi (Nm)	0	0	0	0	0	0	0	10	0	15	20	10	0	0
MinTorque Plantar (Nm)	0	0	0	0	0	0	0	30	40	25	40	45	55	55
Toe_Clear (deg)	0	0	0	0	0	0	0	-5	-5	-5	-5	-5	-5	-5
Tau_thresh	5	5	5	5	5	5	5	5	5	5	5	5	5	5
Plantar Trans Tor	60	60	60	60	60	60	60	60	60	60	60	50	60	60
Plantar Trans Pow Now	5	5	5	5	5	5	5	5	5	5	5	5	5	5
Plantar Trans Pow Previous (W)	10	10	10	10	10	10	10	10	10	10	10	10	10	10
Plantar Trans T (sec)	0.3	0.3	0.3	0.3	0.3	0.3	0.3	0.3	0.3	0.3	0.3	0.3	0.3	0.3
