# Supplementary material for: Gait quality in prosthesis users is reflected by force-based metrics when learning to walk on a new research-grade powered prosthesis
Source: Front Rehabil Sci. 2024 Feb 2;5:1339856. doi: 10.3389/fresc.2024.1339856 (PMC10869520; doi:10.3389/fresc.2024.1339856)
Supplement: Supplementary file 2 [file Table2.xlsx]

## Sheet: Sheet1
Supplemental Table 2. Spatiotemporal data in the untuned and tuned conditions for each subject.
	Cadence (step/min)		Prosthetic side step length (m)		Prosthetic side stride length (m)		Sound side step length (m)		Sound side stride length (m)		Step width (m)
	Untuned	Tuned	Untuned	Tuned	Untuned	Tuned	Untuned	Tuned	Untuned	Tuned	Untuned	Tuned
Subject 01	99.4122	95.589	0.602591	0.61273	1.18354	1.24419	0.587449	0.6302	1.19022	1.24367	0.211084	0.18323
Subject 02	104.091	97.6627	0.62492	0.66961	1.12335	1.4098	0.5005	0.54305	1.1261	1.20517	0.21783	0.17591
Subject 03	94.8978	96.8226	0.65137	0.65109	1.224	1.20788	0.57301	0.5585	1.23214	1.07583	0.20107	0.22267
Subject 04	102.586	98.7914	0.58899	0.60127	1.14954	1.18388	0.56053	0.58757	1.14929	1.38099	0.26977	0.23142
Subject 05	104.04	108.38	0.55623	0.57112	1.13941	1.15735	0.58159	0.58679	1.13811	1.16143	0.22354	0.19559
Subject 06	100.94	99.9215	0.63872	0.58715	1.16769	0.90722	0.52889	0.54023	1.16898	0.91313	0.17373	0.17998
Subject 07	107.535	99.8215	0.6658	0.66066	1.16267	1.18335	0.49685	0.52172	1.16225	1.18922	0.20081	0.18697
